# Supplementary material for: The Fungal Microbiome in the Vineyard Ecosystem Plays a Key Role in Shaping the Regional Characteristics of Wine
Source: Foods. 2025 Mar 30;14(7):1211. doi: 10.3390/foods14071211 (PMC11989012; doi:10.3390/foods14071211)
Supplement: Supplementary file 1 [file foods-14-01211-s001.zip]

Archive with 1 entries (1 files):
- foods-3510489-supplementary.pdf
